# Supplementary material for: Modelling of Diffusion and Reaction of Carbon Dioxide and Nutrients in Biofilm for Optimal Design and Operation of Emerging Membrane Carbonated Microalgal Biofilm Photobioreactors
Source: Membranes (Basel). 2025 Sep 4;15(9):269. doi: 10.3390/membranes15090269 (PMC12471363; doi:10.3390/membranes15090269)
Supplement: Supplementary file 1 [file membranes-15-00269-s001.zip]

Archive with 1 entries (1 files):
- membranes-3796994-supplementary.xlsx
