# Supplementary material for: Modelling of Diffusion and Reaction of Carbon Dioxide and Nutrients in Biofilm for Optimal Design and Operation of Emerging Membrane Carbonated Microalgal Biofilm Photobioreactors
Source: Membranes (Basel). 2025 Sep 4;15(9):269. doi: 10.3390/membranes15090269 (PMC12471363; doi:10.3390/membranes15090269)
Supplement: Supplementary file 1 [file membranes-15-00269-s001.zip › membranes-3796994-supplementary.xlsx]

## Sheet: Sheet1
Supplemental Materials			for "Modelling of Diffusion and Reaction of carbon Dioxide and Nutrients in Membrane Attached Microalgal Biofilm-Concentration Profiles and Fluxes"
				Meilan Liu* and Baoqiang Liao**
				*Department of Mechanical and Mechatronics Engineering, Lakehead University, 955 Oliver Road, Thunder Bay, ON, Canada P7B5E1
				** Department of Chemical Engineering, Lakehead University, 955 Oliver Road, Thunder Bay, ON, Canada P7B5E1; Corresponding author, e-mail: bliao@lakeheadu.ca; Tel:(807)343-8010 ext. 8437
Calculations of the CO2 and nitrogen (N) fluxes into membrane attached microalgal biofilm, based on the experimental conditions and results from Guo et al. (2019)
Reference: Guo, C. L., Duan, D. R., Sun, Y. H., Han, Y. Y., Zhao, S., 2019. Enhancing Scenedesmus obliquus biofilm growth and CO2 fixation in agas-permeable membrane photobioreactor integrated with additional rough surface. Algal Research, 43, 101620. https://doi.org/10.1016.j.algal.2019.101620.
Experimental conditions			PTFE membrane surface area A=			0.0045	m^2		Influent NO3- concentration			17.6471	mM	Inlet gas CO2 concentration=			0.1	(v/v)
												247.1	mg NO3- N/L
From Fig. 5(Guo et al. (2019)			At a gas flow rate of 3 mL/min and different liquid flow rates
1.)	Influent liquid flow rate Q at			1	mL/min			CO2 removal efficiency=		0.3042		NO3- removal efficiency=			0.152
	NO3- flux into microalgal biofilm				14.3059	mM NO3-/m^2.d
	Total nitrogen (TN) flux into microalgal biofilm				0.200425	g N/m^2.d
	CO2 flux into microalgal biofilm				52.5535	g CO2/m^2.d
2.)	Influent liquid flow rate Q at			2	mL/min			CO2 removal efficiency=		0.3277		NO3- removal efficiency=			0.0675
	NO3- flux into microalgal biofilm				12.7059	mM NO3-/m^2.d
	Total nitrogen (TN) flux into microalgal biofilm				0.178009	g N/m^2.d
	CO2 flux into microalgal biofilm				56.6133	g CO2/m^2.d
3.)	Influent liquid flow rate Q at			3	mL/min			CO2 removal efficiency=		0.325		NO3- removal efficiency=			0.0375
	NO3- flux into microalgal biofilm				10.5882	mM NO3-/m^2.d
	Total nitrogen (TN) flux into microalgal biofilm				0.148341	g N/m^2.d
	CO2 flux into microalgal biofilm				56.1469	g CO2/m^2.d
4.)	Influent liquid flow rate Q at			4	mL/min			CO2 removal efficiency=		0.325		NO3- removal efficiency=			0.0405
	NO3- flux into microalgal biofilm				15.2471	mM NO3-/m^2.d
	Total nitrogen (TN) flux into microalgal biofilm				0.213611	g N/m^2.d
	CO2 flux into microalgal biofilm				56.1469	g CO2/m^2.d
From Figure 6 of Guo et al. (2019)				At a liquid flow rate 2 mL/h and different gas flow rates
1.)	Inlet gas flow rate			1	mL/min			CO2 removal efficiency=		0.6005		NO3- removal efficiency=			0.075
	NO3- flux into microalgal biofilm				14.1176	mM NO3-/m^2.d
	Total nitrogen (TN) flux into microalgal biofilm				0.197788	g N/m^2.d
	CO2 flux into microalgal biofilm				34.5807	g CO2/m^2.d
2.)	Inlet gas flow rate			3	mL/min			CO2 removal efficiency=		0.32		NO3- removal efficiency=			0.065
	NO3- flux into microalgal biofilm				12.2353	mM NO3-/m^2.d
	Total nitrogen (TN) flux into microalgal biofilm				0.171416	g N/m^2.d
	CO2 flux into microalgal biofilm				55.2831	g CO2/m^2.d
3.)	Inlet gas flow rate			5	mL/min			CO2 removal efficiency=		0.217		NO3- removal efficiency=			0.058
	NO3- flux into microalgal biofilm				10.9176	mM NO3-/m^2.d
	Total nitrogen (TN) flux into microalgal biofilm				0.152956	g N/m^2.d
	CO2 flux into microalgal biofilm				62.4814	g CO2/m^2.d
Biofilm thickness estimation used in Modelling study
Taken microalgal biofilm volumetric density =1050 kg/m^3 wet biofilm in the typical range of wet microalgae biofilm density (Blanken et al., 2014; Grenier et al., 2019) and assume microalgae biofilm dry weght of 50 kg dried biomass/m^3 wet biofilm (Grenier al., 2019)
Based on the stable microalgal biofilm concentration of 31.25 g (dry weight)/m^2 membrane surface area at day 11 cultivation (Guo et al., 2019)
												Guo et al. (2019)		This study
	Wet biofilm=		656.25	g wet biofilm/m^2								Expt. Results		Modelling results			Relative error %		(Extp. Result -Modelling Result)/Expt. Result*100
												CO2 flux 9g CO2/m^2.d)	N flux (g N/m^2.d)	CO2 flux (g CO2/m^2.d)	N flux (g N/m^2.d)		CO2 fluxrelative error	N flux relative error
	Biofilm thickness		0.000625	m					32.1739			52.55	0.2	32.11	0.178		38.8963	11
			625	um					0.266667			56.613	0.178				43.2816	0
												56.147	0.148				42.8108	-20.2703
												56.147	0.214				42.8108	16.8224
												34.58	0.198				7.14286	10.101
												55.283	0.171				41.917	-4.09357
												62.48	0.153				48.6076	-16.3399
											Average	53.4	0.180286				39.8689	1.26783
References:
1.) Grenier, J., Bonnefond, H., Lopes, F., Bernard, O., 2019. The impact of light supply to moving photosynthetic biofilms. Algal Res., 44, 101674. https://doi.org/10.1016/j.algal.2019.101674.
2.)Blanken, W., Janssen, M., Cuaresma, M., Libor, Z., Bhaiji, T., Wijffels, R. H., 2014. Biofilm growth of Chlorella sorokiniana in a rotating biological contactor based photobioreactor. Biotechnol. Bioeng., 111(12), 2436-2455.
